# Supplementary material for: Monitoring the promoter activity of long noncoding RNAs and stem cell differentiation through knock-in of sgRNA flanked by tRNA in an intron
Source: Cell Discov. 2021 Jun 15;7:45. doi: 10.1038/s41421-021-00272-3 (PMC8203696; doi:10.1038/s41421-021-00272-3)
Supplement: Supplementary file 2 — Supplementary Tables S1-2 [file 41421_2021_272_MOESM2_ESM.xlsx]

## Sheet: Table S1
Supplementary Table 1: The oligos and primers for constructing GRIT cassettes
Sequences for pre-sgRNA constructs
Twister P3	TAGAGAACGTACCGGTCCCAAGCCCGGATAAAATGGGAGGGGGCGGGAAACCGCCTAACCATGCTACGTTCTCTATCACTGATA
Twister P1	TAACACTGCCAATGCCGGTCCCAAGCCCGGATAAAAGTGGAGGG
tRNA-Gln	GCCAGCAGGTCCCATGGTGTAATGGTTAGCACTCTGGACTTTGAATCCAGCGATCCGAGTTCAAATCTCGGTGGGACCT
HH	AACGTACTGATGAGTCCGTGAGGACGAAACGAGTAAGCTCGTC
HDV	GGCCGGCATGGTCCCAGCCTCCTCGCTGGCGCCGGCTGGGCAACATGCTTCGGCATGGCGAATGGGAC
sgRNA scaffold	TACGTTCTCTATCACTGATAGTTTAAGAGCTATGCTGGAAACAGCATAGCAAGTTTAAATAAGGCTAGTCCGTTATCAACTTGAAAAAGTGGCACCGAGTCGGTGC
RPL18a 2nd intron full length sequence	GTATGGAGAGGCCGGGGCTACGTGGGGTCTGGAGTGGATTTGCGCCTCTTGGGACATCGTGCATCTCAAGAATTAATCAGACATCGAACGGGTGCGGTAGCTCAACGCCTGTAATCCCATCACATCAGACATCAGAGCCCCGGGTTGTGTTTCTGCCTGGGTCACGGGACTGGAGCAGAGCTTATGTGCCATTTCCCTGATTAGAAAGCCAGGGACCCAGGGAGCGGGTGGGTGGCATGGTGGGACACCTTGGTTGGTGCTGTCTTCCCTGGGCCCTGTCTGTTAAGTGAGGAGAGGTGATGGCTATCTGGTCAGTGGGTGGTA GCTAGGTTGGCCCAGACAGGTTCCAGGAGACTTGAGTTCAGGAACTGCATCTGGGGCTGGGTTGGTGTCCGTGG…
RPL18a 2nd intron 5' part	GTATGGAGAGGCCGGGGCTACGTGGGGTCTGGAGTGGATTTGCGCCTCTTGGGACATCGTGCATCTCAAGAATTAATCAGACATCGAACGGGTGCGGTAGCTCAACGCCTGTAATCCCATCACATCAGACATCAGAGCCCCGGGTTGTGTTTCTGCCTGGGTCACGGGACTGGAGCAGAGCTTATGTGCCATTTCCCTGATTAGAAAGCCAGGGACCCAGGGAGCGGGTGGGTGGCATGGTGGGACACCTTGGTTGGTGCTGTCTTCCCTGGGCCCTGTCTGTTAAGTGAGGAGAGGTGATGGCTATCTGGT
RPL18a 2nd intron 3' part	CAGTGGGTGGTAGCTAGGTTGGCCCAGACAGGTTCCAGGAGACTTGAGTTCAGGAACTGCATCTGGGGCTGGGTTGGTGTCCGTGGCAGAAGCCTGGACTTCAGGCTGTTGCCATGGGAAGTTCCCTTACCTCACGCTCCCTGAGGATGCCTGAAGGTAGGTGGGGCTGGGAAACTGAGGCACAAGAGTCTGGCCATAGAGTAGGCCTGGAGCCTGGGGTGTGCTTTAGAGGCAGAGGGTTCAGTGAGGATGGGGCTAGGGCACATCGGCTTGCTGCTCTCACATCTCCCTGTGGCCTCTCCTTGGCAG
GFP-N	ATGGTGAGCAAGGGCGAGGAGCTGTTCACCGGGGTGGTGCCCATCCTGGTCGAGCTGGACGGCGACGTAAACGGCCACAAGTTCAGCGTGTCCGGCGAGGGCGAGGGCGATGCCACCTACGGCAAGCTGACCCTGAAGTTCATCTGCACCACCGGCAAGCTGCCCGTGCCCTGGCCCACCCTCGTGACCACCCTGACCTACGGCGTGCAGTGCTTCAGCCGCTACCCCGACCACATGAAGCAGCACGACTTCTTCAAGTCCGCCATGCCCGAAGGCTACGTCCAGGAGCGCACCATCTTCTTCAAGGACGACGGCAACTACAAGACCCGCGCCGAGGTGAAGTTCGAGGGCGACACCCTG
GFP-C	GTGAACCGCATCGAGCTGAAGGGCATCGACTTCAAGGAGGACGGCAACATCCTGGGGCACAAGCTGGAGTACAACTACAACAGCCACAACGTCTATATCATGGCCGACAAGCAGAAGAACGGCATCAAGGTGAACTTCAAGATCCGCCACAACATCGAGGACGGCAGCGTGCAGCTCGCCGACCACTACCAGCAGAACACCCCCATCGGCGACGGCCCCGTGCTGCTGCCCGACAACCACTACCTGAGCACCCAGTCCGCCCTGAGCAAAGACCCCAACGAGAAGCGCGATCACATGGTCCTGCTGGAGTTCGTGACCGCCGCCGGGATCACTCTCGGCATGGACGAGCTGTACAAG
Primers for clonging GRIT constructs
GFP-N-F	TCGTGAGAAGCTTGCCTCGCCACCATGGTGAGCAAGGGC
GFP-N-R	CAGGGTGTCGCCCTCGAACT
GFP-C-F	GTGAACCGCATCGAGCTGAA
GFP-C-R	TATGATCTAGAGTCGCGGCCCTACTTGTACAGCTC
RPL18a 2nd intron-5' part-F	AGTTCGAGGGCGACACCCTGGTATGGAGAGGCCGG
RPL18a 2nd intron-5' part-R	ACCAGATAGCCATCACCTCT
RPL18a 2nd intron-3' part-F	CAGTGGGTGGTAGCTAGGTT
RPL18a 2nd intron-3' part-R	TTCAGCTCGATGCGGTTCACCTGCCAAGGAGAGGC
Primers for cloning homology donor arms （digestion sites for restriction enzymes are in lower case)
Lncenc1-5'arm-F	AGGTTTAAGTGGCAGGGTTTCCAGA
Lncenc1-3'arm-R	GCCCCTCCACAGGTAGAGAATGTGAC
Lncenc1-5'arm-R	ATTTGAGAGGTAGGAGgtttaaacttaattaaAATATATGTAACAGATACACTCTATATATCAGCAATTAC
Lncenc1-3'arm-F	ttaattaagtttaaacCTCCTACCTCTCAAATAAATAGTTCTAGCTCTTACATCGTGT
TsgT-cloning-F	GATGGCTATCTGGTttaattaaCCAGCAGGTCCCATGGT
TsgT-cloning-R	CTAGCTACCACCCACTGgtttaaacAGGTCCC
Neat1-5'arm-F	GCGAGGAGAAGCGGGGCTAAGTA
Neat1-3'arm-R	CACTGTGTAGGCGTCAACCGAGGCCGCTGTC
Neat1-5'arm-R	ACGTAGCCCCGGCCTCTCCATACAGTGACCCCTTAACCTCAGAGTGAGGGGCAAGAG
Neat1-3'arm-F	CACATCTCCCTGTGGCCTCTCCTTGGCAGTATAACCTTGCCCCTGGGTCGTCCGGTAAGC
Neat1-TsgT-cloning-F	TCACTCTGAGGTTAAGGGGTCACTGTATGGAGAGGCCGGGGCTACGT
Neat1-TsgT-cloning-R	GACGACCCAGGGGCAAGGTTATACTGCCAAGGAGAGGCCACAGGGAG
H19-5'arm-F	GAAGCCGTCTGTTCTTTCACTTTTCCCAAAG
H19-3'arm-R	TGAGGGACCCTGCTCACAGCCCTGCCTCTGTC
H19-5'arm-R	GAGGTGGGGCGGGGGGTGGGGgtttaaacttaattaaTGGGGAGTGGGCTTGGCAAGCTT
H19-3'arm-F	GCTTGCCAAGCCCACTCCCCAttaattaagtttaaacCCCCACCCCCCGCCCCA

## Sheet: Table S2
Supplementary Table 2: Sequences for real time qPCR primers
Primers	Sequences from 5' to 3'
Actb-S1F	CCACCATGTACCCAGGCATT
Actb-S1R	CCGATCCACACAGAGTACTT
Nanog-S1F	GCTCAGCACCAGTGGAGTATCC
Nanog-S1R	TCCAGATGCGTTCACCAGATAG
Pou5f1-S1F	CACCCTGGGCGTTCTCTTT
Pou5f1-S1R	ATGTTCTTAAGGCTGAGCTGCAA
Sox2-S5F	GCAAGTACTGGCAAGACCGTT
Sox2-S5R	CGATATCAACCTGCATGGACAT
pre Lncenc1-QF	AGGAACTGCGCAGGATTTCA
pre Lncenc1-QR	GGGACCACAGTGGAAGAGTG
Lncenc1-QF	GTACGGTGATCTCTCCCCCT
Lncenc1-QR	TCCTCCCAGGTAAGAGCCAA
Neat1-QPCR-F	TTCCCTACTCTTGCCCCTCA
Neat1-QPCR-R	CAAGAGGCGCAAATCCACTC
Cdx2-S1F	CTGCTGTAGGCGGAATGTATGTCT
Cdx2-S1R	AAGGCTTGTTTGGCTCGTTACAC
T-brachyury-S1F	CTGGGAGCTCAGTTCTTTCGA
T-brachyury-S1R	GAGGACGTGGCAGCTGAGA
Gata4-S2F	CCCAGGACTCTAGCTTGCTT
Gata4-S2R	AGTCCCAGAGCCAGGTAACT
Hnf4-S1F	CAGACGTCCTCCTTTTCTTGTGATA
Hnf4-S1R	TGTTTGGTGTGAAGGTCATGATTA
Foxa2-S1F	GTTAAAGTATGCTGGGAGCCG
Foxa2-S1R	CGCCCACATAGGATGACATG
Pax6-S2F	CACATGAACAGTCAGCCCAT
Pax6-S2R	CTTGGACGGGAACTGACACT
Nestin-S2F	AGGTCAGCTGAGCCTATAGTTCAAC
Nestin-S2R	GGCCCAAGCCTCTTCCA
Tubb3-S2F	GGTGTCCGAGTACCAGCAGT
Tubb3-S2R	CCGATTCCTCGTCATCATCTT
pre H19-QF	GCAGGTAGAGCGAGTAGCTG
pre H19-QR	GAGCGGGACAGACACTTACC
H19-QF	GTCTCGAAGAGCTCGGACTG
H19-QR	GACCACACCTGTCATCCTCG
