# Supplementary material for: Monitoring the promoter activity of long noncoding RNAs and stem cell differentiation through knock-in of sgRNA flanked by tRNA in an intron
Source: Cell Discov. 2021 Jun 15;7:45. doi: 10.1038/s41421-021-00272-3 (PMC8203696; doi:10.1038/s41421-021-00272-3)
Supplement: Supplementary file 3 — Supplementary Table S3 [file 41421_2021_272_MOESM3_ESM.xlsx]

## Sheet: Fig.1c
	CTRL-1	CTRL-2	CTRL-3	T-sg-T-1	T-sg-T-2	T-sg-T-3	W-sg-W-1	W-sg-W-2	W-sg-W-3
RFP	860	901	806	170885	178309	163669	80627	98489	112644
GFP	39488	45137	40226	42431	43087	39443	24361	29727	31367
	CTRL		T-sg-T		W-sg-W
	Average	SD	Average	SD	Average	SD
RFP	855.667	47.648	170954	7320.25	97253.3	16044.2
GFP	41617	3070.66	41653.7	1942.39	28485	3664.41
	P value
CTRL vs. T-sg-T	0.0001
CTRL vs. W-sg-W	0.0166
T-sg-T vs.W-sg-W	0.0442

## Sheet: Fig.1f
RFP	CTRL	D0
exp1	13.28	335
exp2	6.35	316
exp3	8.18	340
	CTRL		D0		CTRL vs. D0
	Average	SD	Average	SD	P value
	8.28333	1.25819	330.333	12.6623	0.0034

## Sheet: Fig.1h
	CTRL		Lncenc1-GRIT	D0	D1	D2	D3
	9.59		exp1	309.104	229.907	99.6051	29.5161
	7.08		exp2	389.768	300.417	144.055	87
	8.18		exp3	347.462	287.895	172.371	27.2581
	7.44
		CTRL		D0		D1		D2		D3
		Average	SD	Average	SD	Average	SD	Average	SD	Average	SD
		8.0725	1.11048	348.778	40.3478	272.74	37.6187	138.677	36.68	47.9032	33.8218

## Sheet: Fig.1i
		D0					D1					D2					D3
	CTRL	1	1	1	1	1	0.711737	1.17829	0.989717	0.815954	1.13377	0.27989	0.341188	0.171203	0.187997	0.054999	0.254654	0.204601	0.159632	0.307302	0.0564216
	Lncenc1-GRIT	0.791952	1.03139	1.03816	1.03371	0.966263	1.3803	0.951184	1.0914	0.816637	0.778214	0.0673577	0.0985592	0.0532609	0.0676305	0.138605	0.0323543	0.129733	0.0517169	0.070826	0.183584
		D0		D1		D2		D3
		Average	SD	Average	SD	Average	SD	Average	SD
	CTRL	1	0	0.903912	0.200586	0.207056	0.10962	0.196522	0.0957937
	Lncenc1-GRIT	0.972295	0.105074	1.00355	0.243985	0.0850827	0.0341967	0.0936428	0.0621018
	ctrl vs. lncenc1-GRIT	P-Value
	D0	0.587163
	D1	0.842136
	D2	0.0992128
	D3	0.2

## Sheet: Fig.1l
	CTRL	Neat1-GRIT	P-Value
exp1	11.8	287	0.0015
exp2	5.78	279
exp3	3.51	309
AVERAGE	7.03	291.667
SD	4.28403	15.5349

## Sheet: Fig.1m
			Neat1	Cdx2	T	Gata4	Mixll	Hnf	Foxa2	Pax6	Nestin	Tubb3
		Ctrl-1	1	1	1	1	1	1	1	1	1	1
		Ctrl-2	1	1	1	1	1	1	1	1	1	1
		Pos-1	10.0631	0.742262	26.0101	1.46815	0.839731	0.806642	2.41162	1.85318	0.499307	3.48462
		Pos-2	13.8614	3.06949	10.6295	5.79577	1.58008	1.33607	6.60244	2.94037	3.26481	2.46058
			Neat1		Cdx2		T		Gata4		Mixll		Hnf		Foxa2		Pax6		Nestin		Tubb3
			Average	SD	Average	SD	Average	SD	Average	SD	Average	SD	Average	SD	Average	SD	Average	SD	Average	SD	Average	SD
		Ctrl	1	0	1	0	1	0	0.736118	0	1	0	1	0	1	0	1	0	1	0	1	0
		Pos	11.9622	2.68581	1.90588	1.6456	18.3198	10.8757	3.63196	3.06009	1.20991	0.523507	1.07136	0.374365	4.50703	2.96336	2.39678	0.768765	1.88206	1.95551	2.9726	0.724101
		P-Value	Neat1	Cdx2	T	Gata4	Mixll	Hnf	Foxa2	Pax6	Nestin	Tubb3
			0.109207	0.57888	0.266023	0.438051	0.671608	0.832375	0.342865	0.236279	0.638513	0.161676

## Sheet: SupFig.1c
											Dunnett's multiple comparisons test	Summary	Adjusted P Value
							RFP		FITC
			RFP	FITC			Average	SD	Average	SD
		Ctrl	103	21157		Ctrl	109.667	12.4231	22736.7	3259.48
			102	26485		TsgT	27035.3	14635.9	22049.7	1413.1
			124	20568		WsgW	15834	4567.82	22750.3	574.065
		TsgT	10216	21659		HH-HDV	1314	111	24055	3696
			34016	23617		HH-W	7762.67	667.369	24338	3095.88
			36874	20873		W-HDV	1856.33	113.632	22624.7	2995.97
		WsgW	11362	22244
			15649	23374
			20492	22633
		HH-HDV	1203	20359
			1425	27751
			1314	24055
		HH-W	8388	23715
			7840	21601
			7060	27698
		W-HDV	1973	26078
			1850	21076
			1746	20720

## Sheet: SupFig.2a
		Ctrl					Lncenc1-GRIT
	pre Lncenc1	1	1	1	1	1	0.520188	0.767967	0.840822	1.01309	1.12717
	Lncenc1	1	1	1	1	1	1.24206	0.918098	0.752822	1.02121	1.27706
	nanog	1	1	1	1	1	0.982731	1.18491	0.707466	0.852722	0.801104
	oct4	1	1	1	1	1	1.33626	1.20288	0.682832	0.85438	1.17972
	sox2	1	1	1	1	1	1.30353	1.07333	1.1199	0.773178	0.746655
		Ctrl		Lncenc1-GRIT
		Average	SD	Average	SD			p value
	pre Lncenc1	1	0	0.853848	0.233954		pre Lncenc1	0.234966
	Lncenc1	1	0	1.04225	0.220617		Lncenc1	0.690522
	nanog	1	0	0.905786	0.185024		nanog	0.31
	oct4	1	0	1.05121	0.271669		oct4	0.69
	sox2	1	0	1.00332	0.238464		sox2	0.97

## Sheet: SupFig.S2c
		D0			D1			D2			D3
	Lncenc1-GRIT	1.10387	1.48997	0.945003	1.18813	1.41165	0.710649	0.115158	0.265488	0.375151	0.0527786	0.145915	0.232743
	RFP	313	258	289	241	251	185	89	116	138	34.1	71.4	31.5
	R square	0.81
	p value	0.0014

## Sheet: SupFig.2d
	Oct4 RNA level	D0					D1					D2					D3
	CTRL	1	1	1	1	1	0.314723	0.367842	0.176425	0.269677	0.240486	0.129634	0.009899	0.011594	0.027208	0.021218	0.003764	0.019473	0.011974	0.000641	0.003873
	Lncenc1-GRIT	0.79266	1.1682	0.675979	1.31928	0.954549	0.031267	0.129384	0.391007	0.230618	0.318535	0.006361	0.038413	0.026841	0.016921	0.018582	0.006487	0.013191	0.004898	0.001819	0.002024
		D0		D1		D2		D3
		Average	SD	Average	SD	Average	SD	Average	SD
	CTRL	1	0	0.273831	0.0726762	0.0399106	0.0506547	0.007945	0.0076899
	Lncenc1-GRIT	0.982135	0.263953	0.220162	0.143959	0.0214236	0.011971	0.0056838	0.0046355
		p value	ctrl vs. lncenc1-GRIT
		D0	0.887035
		D1	0.598335
		D2	0.53202
		D3	0.311122

[truncated: 3 more sheets: SupFig.3b, SupFig.4a, SupFig.5c]
